# Supplementary material for: Phylogeography and Population Variation in Prunus discoidea (Prunus subg. Cerasus) in China
Source: Plants (Basel). 2024 Sep 9;13(17):2535. doi: 10.3390/plants13172535 (PMC11396878; doi:10.3390/plants13172535)
Supplement: Supplementary file 1 [file plants-13-02535-s001.zip]

Archive with 1 entries (1 files):
- plants-3176728-supplementary.pdf
